# Supplementary material for: Potentiation of the Pharmacological Effects of an Aristolochia clematitis L. Extract by Loading into Liposomes Facilitating Release to HaCaT Cells
Source: Pharmaceutics. 2026 Jan 10;18(1):89. doi: 10.3390/pharmaceutics18010089 (PMC12845346; doi:10.3390/pharmaceutics18010089)
Supplement: Supplementary file 1 [file pharmaceutics-18-00089-s001.zip]

Archive with 1 entries (1 files):
- pharmaceutics-4044931-supplementary.pdf
